# Supplementary material for: Determinants of Genetic Structure in a Highly Heterogeneous Landscape in Southwest China
Source: Front Plant Sci. 2022 Apr 25;13:779989. doi: 10.3389/fpls.2022.779989 (PMC9097793; doi:10.3389/fpls.2022.779989)
Supplement: Supplementary file 1 [file Data_Sheet_1.xlsx]

## Sheet: Table S1
Table S1: Descriptions of the 66 explanatory variables and their sources. The three variable categories (anthropogenic, climatic, and topographic) are shown for each variable.
Code	Description	Unit	Source	Category	Resolution
hfp	human footprint from 8 index	-	Human-Footprint	Anthropogenic	1 km2
ahf	Annual mean anthropogenic flux	w m-2	AH-DMSP	Anthropogenic	1 km
bio2	Mean diurnal range	°C	Worldclim	Climatic	2.5′
bio11	Mean temperature of coldest quarter	°C	Worldclim	Climatic	2.5′
bio15	Precipitation seasonality	%	Worldclim	Climatic	2.5′
bio23	Ombrothermic index	mm/°C	CMCC-BioClimInd	Climatic	0.5°
bio33	Ombrothermic index of summer and the previous month	mm/°C	CMCC-BioClimInd	Climatic	0.5°
ait	Thornthwaite aridity index	-	ENVIREM	Climatic	2.5′
cmi	Climatic Moisture Index	-	ENVIREM	Climatic	2.5′
pets	monthly variability in potential evapotranspiration	mm month-1	ENVIREM	Climatic	2.5′
cld	Annual mean cloud cover percent	%	CRU TS	Climatic	0.5°
wet	Annual mean wet day frequency	days	CRU TS	Climatic	0.5°
bio1	Annual mean temperature	°C	Worldclim	Climatic	2.5′
bio3	Isothermality	%	Worldclim	Climatic	2.5′
bio4	Temperature seasonality	°C	Worldclim	Climatic	2.5′
bio5	Max temperature of warmest month	°C	Worldclim	Climatic	2.5′
bio6	Min temperature of coldest month	°C	Worldclim	Climatic	2.5′
bio7	Temperature annual range	°C	Worldclim	Climatic	2.5′
bio8	Mean temperature of wettest quarter	°C	Worldclim	Climatic	2.5′
bio9	Mean temperature of driest quarter	°C	Worldclim	Climatic	2.5′
bio10	Mean temperature of warmest quarter	°C	Worldclim	Climatic	2.5′
bio12	Annual precipitation	mm	Worldclim	Climatic	2.5′
bio13	Precipitation of wettest month	mm	Worldclim	Climatic	2.5′
bio14	Precipitation of driest month	mm	Worldclim	Climatic	2.5′
bio16	Precipitation of wettest quarter	mm	Worldclim	Climatic	2.5′
bio17	Precipitation of driest quarter	mm	Worldclim	Climatic	2.5′
bio18	Precipitation of warmest quarter	mm	Worldclim	Climatic	2.5′
bio19	Precipitation of coldest quarter	mm	Worldclim	Climatic	2.5′
srad	Annual Mean solar radiation	kJ m-2 day-1	Worldclim	Climatic	2.5′
wind	Annual Mean wind speed	m s-1	Worldclim	Climatic	2.5′
vapr	Annual Mean water vapor pressure	kPa	Worldclim	Climatic	2.5′
bio20	Ellenberg quotient	°C/mm	CMCC-BioClimInd	Climatic	0.5°
bio21	Yearly positive temperature	°C	CMCC-BioClimInd	Climatic	0.5°
bio22	Sum of annual temperature	°C	CMCC-BioClimInd	Climatic	0.5°
bio24	Yearly positive precipitation	mm	CMCC-BioClimInd	Climatic	0.5°
bio25	Modified Kira coldness index	°C	CMCC-BioClimInd	Climatic	0.5°
bio26	Modified Kira warmth index	°C	CMCC-BioClimInd	Climatic	0.5°
bio27	Simplified continentality index	°C	CMCC-BioClimInd	Climatic	0.5°
bio28	Mean temperature of warmest month	°C	CMCC-BioClimInd	Climatic	0.5°
bio29	Mean temperature of coldest month	°C	CMCC-BioClimInd	Climatic	0.5°
bio30	Mean temperature of driest month	°C	CMCC-BioClimInd	Climatic	0.5°
bio31	Mean temperature of wettest month	°C	CMCC-BioClimInd	Climatic	0.5°
bio32	Modified Thermicity index	°C	CMCC-BioClimInd	Climatic	0.5°
bio34	Potential Evapotranspiration Hargreaves	mm	CMCC-BioClimInd	Climatic	0.5°
bio35	Potential Evapotranspiration Thornthwaite	mm	CMCC-BioClimInd	Climatic	0.5°
pet	Annual potential evapotranspiration	mm year-1	ENVIREM	Climatic	2.5′
cont	average temp. of warmest month - average temp. of coldest month	°C	ENVIREM	Climatic	2.5′
epq	Emberger's pluviothermic quotient	-	ENVIREM	Climatic	2.5′
gdd0	sum of mean monthly temperature for months with mean temperature greater than 0℃ multiplied by number of days	-	ENVIREM	Climatic	2.5′
gdd5	sum of mean monthly temperature for months with mean temperature greater than 5℃ multiplied by number of days	-	ENVIREM	Climatic	2.5′
mtcm	max. temp. of the coldest month	°C * 10	ENVIREM	Climatic	2.5′
mtwm	min. temp. of the warmest month	°C * 10	ENVIREM	Climatic	2.5′
mct10	count of the number of months with mean temp greater than 10°C	months	ENVIREM	Climatic	2.5′
petc	mean monthly PET of coldest quarter	mm month-1	ENVIREM	Climatic	2.5′
petd	mean monthly PET of driest quarter	mm month-1	ENVIREM	Climatic	2.5′
petwa	mean monthly PET of warmest quarter	mm month-1	ENVIREM	Climatic	2.5′
petwe	mean monthly PET of wettest quarter	mm month-1	ENVIREM	Climatic	2.5′
cti	compensated thermicity index	°C	ENVIREM	Climatic	2.5′
frs	Annual mean frost day frequency	days	CRU TS	Climatic	0.5°
elev	Elevation	m	Worldclim	Topographic	2.5′
aspt	Aspect	°	Worldclim	Topographic	2.5′
slop	Slope	°	Worldclim	Topographic	2.5′
tri	terrain roughness index	-	ENVIREM	Topographic	2.5′
twi	SAGA-GIS topographic wetness index	-	ENVIREM	Topographic	2.5′
lat	Latitude	°	Reference articles	Topographic
long	Longitude	°	Reference articles	Topographic

## Sheet: Table S2
Table S2: Genetic diversity values extracted from the extrapolated genetic diversity landscape surface for the 210 populations. Downloaded values of the 16 retained variables are also shown.
Species	Population	HD*	lat	long	ahf	ait	aspt	bio2	bio11	bio15	bio23	bio33	cld	cmi	elev	hfp	pets	slop	tri	wet
A.wallichii	Pianma	0.30237	26.4	99.4167	0.05	61.26	281.312	10.9	4.29933	59.7122	91.8212	0.454104	60.7298	0.07	2873	10	2271.06	5.62008	125.17	178.292
A.wallichii	Cangshan	0.284534	25.6833	100.117	0.05	62.25	70.0636	9.91067	3.102	67.1046	57.5282	0.515837	60.7552	0.14	3298	5.29702	2074.2	5.56485	232.01	168.956
A.wallichii	Jizushan Mt.	0.367444	26.3667	100.95	0	76.67	70.3974	10.6847	6.42733	75.6897	49.0431	0.512872	61.3178	-0.09	2676	8.33947	2570.26	1.43449	114.49	149.206
A.wallichii	Laojunshan Mt.	0.359261	26.6333	99.6167	0	63.82	243.365	10.4597	2.766	61.1495	106.198	0.473226	61.1502	0.06	3132	6.33947	2278.75	4.40032	122.02	176.636
A.wallichii	Yulong Snow Mt.	0.450995	27.0333	100.2	0	70.19	138.833	11.266	1.022	67.5556	96.1272	0.51106	62.0329	0.02	3426	5.67179	2342.57	5.26703	200.58	171.151
A.wallichii	Shigu	0.382827	27.45	100.367	0	65.08	84.6815	10.9853	0.164667	72.7081	98.4312	0.470735	62.4938	-0.07	3373	5.26021	2495.98	7.8644	171.25	172.023
A.wallichii	Haba Snow Mt.	0.462937	27.3667	100.133	0	65.47	64.5793	10.771	2.10933	68.2189	100.029	0.464262	62.2826	-0.11	3078	4.68388	2595.95	10.7688	207.03	174.185
A.wallichii	Tianbaoshan Mt.	0.393276	27.5833	99.8333	0	60.69	232.141	12.134	-0.595333	65.3946	89.1155	0.403587	61.8792	-0.1	3301	12	2545.1	1.57967	64.86	173.793
A.wallichii	Wufeng Mt.	0.38395	27.8	99.7167	0.126577	60.6	282.777	12.2903	-1.39667	67.3102	91.9513	0.372488	62.0206	-0.13	3394	5.52698	2583.13	0.924821	49.84	175.544
A.wallichii	Shuiluo	0.34578	28.5333	101.45	0	55.15	66.9816	11.9747	-3.25133	91.5317	78.4968	0.520372	64.2215	0.15	3975	3.3146	2487.61	3.83012	189.39	167.125
A.wallichii	Kangwu pasture	0.333132	28.1167	101.183	0	65.29	203.822	11.98	-0.574667	88.2969	67.2642	0.522116	63.2479	-0.03	3515	14.0001	2623.09	2.62395	114.65	159.613
A.wallichii	Yazui	0.336709	28.0167	101.15	0	68.44	68.6215	11.5353	1.68333	88.8781	69.4009	0.520904	63.1686	-0.12	3198	3.85327	2761.74	1.11047	136.55	159.799
B.crispa	AD	0.383406	28.5599	98.8194	0	39.78	246.554	10.6683	0.338	75.1399	84.5185	0.304705	61.5783	-0.22	2889	18	3054.77	4.14206	316.86	168.232
B.crispa	BT	0.365136	30.0003	99.1022	0.0977067	61.59	197.799	14.139	0.68	94.3413	62.1175	0.291178	61.9604	-0.62	2883	3.36644	4018.5	1.96866	169.19	153.832
B.crispa	CB	0.353491	29.3351	99.2069	0	57.4	149.8	11.62	-3.95	87.3274	57.1304	0.305013	62.1159	-0.4	3759	4.27992	3089.12	5.93279	272.45	156.011
B.crispa	DR	0.296824	28.6487	99.2772	0	49.16	100.103	10.8553	-0.0233335	77.9082	59.3423	0.311715	61.8466	-0.31	3033	4.52698	3076.15	4.06297	304.42	159.176
B.crispa	DZL	0.330959	28.2587	99.2503	0	58.6	185.557	11.0703	2.79133	73.3258	76.96	0.319169	61.6429	-0.21	2679	5.62955	3035.33	0.757111	243.5	169.406
B.crispa	SG	0.409762	27.2703	99.6889	0	56.26	240.591	10.57	7.07867	59.4031	75.5636	0.427744	61.3661	-0.13	2095	10.2815	2870.29	2.41892	195.23	168.357
B.crispa	TC	0.358715	27.6359	99.5003	0	57.3	248.111	10.6043	3.91	62.7806	77.0134	0.374194	61.5213	-0.13	2504	11	2839.05	6.02392	266.15	170.567
B.crispa	XWY	0.353073	27.51	99.0269	0	49.21	67.5423	10.266	6.852	65.4656	83.0246	0.458595	60.8666	0.08	2032	5.4367	2826.66	1.78861	193.61	166.7
B.crispa	YM	0.361041	28.1199	98.9133	0	48.82	84.4303	10.1873	2.274	70.5497	89.2749	0.371526	61.3435	-0.07	2668	3.52698	2907.61	6.63692	274.07	169.555
B.crispa	YMD	0.269414	24.7007	102.168	0.0418769	60.38	138.266	11.831	11.0773	84.3532	44.2553	0.478388	62.8523	-0.35	1604	11.8525	2931.32	1.05063	36.21	155.805
C.delavayi	CS	0.284786	25.6645	100.098	0.0311786	60.92	187.362	9.911	2.47467	66.802	56.7492	0.513861	60.7312	0.18	3441	8.26303	2008.7	2.20036	244.66	169.195
C.delavayi	GZ	0.335699	28.2984	99.7683	0	61.38	271.196	10.9007	-4.594	75.2606	88.4942	0.358446	62.4246	-0.14	3909	7	2587.73	1.46404	151.93	170.036
C.delavayi	JC	0.338676	26.3591	99.8375	0	67.76	227.975	11.315	7.706	57.6593	80.3219	0.505509	61.0405	-0.11	2249	6.25119	2631.61	1.7794	84.13	172.088
C.delavayi	ML	0.33557	28.0049	101.347	0	58.18	79.2212	11.2433	-1.786	88.0046	65.8879	0.547048	63.2822	0.11	3832	4.26067	2436.62	2.83467	157.97	157.483
C.delavayi	YY	0.331133	27.5331	101.713	0	67.47	243.365	11.357	1.41	89.2224	67.5826	0.600568	63.0134	0.09	3318	7.25126	2511.3	1.16281	135.63	152.074
C.delavayi	ZD	0.394408	27.8219	99.6631	0.0141177	59.15	70.1157	11.9043	-1.39333	66.9928	86.1769	0.367488	61.8728	-0.14	3325	4.27992	2610.5	3.92483	43.61	173.742
L.decora	BS	0.325634	24.943	98.868	0.0105184	58.08	87.4157	11.2167	14.28	90.0112	64.6863	0.671671	59.8197	-0.01	918	11.0366	2709.68	5.5243	73.85	204.314
L.decora	ES	0.25785	24.252	102.177	0.1	58.64	112.259	10.7993	11.5347	83.1137	38.9223	0.440281	64.1973	-0.34	1512	15.0001	3001.37	1.88413	117.31	158.778
L.decora	JD	0.302454	24.478	100.875	0.0537025	73.56	232.205	11.5253	13.4287	84.1685	44.1548	0.478118	61.6424	-0.3	1409	15	2783.95	2.63478	78.55	167.98
L.decora	NE	0.337212	23.065	101.026	0.281421	58.93	88.9322	11.085	13.2227	87.4942	61.9737	0.79257	63.1999	0.06	1462	6.41508	2676.51	1.32826	59.59	200.899
L.decora	SP	0.333737	23.886	102.267	0	57.99	35.8283	10.4057	12.6587	86.6246	36.477	0.416099	65.3898	-0.32	1300	11	3044.49	1.51433	161.31	162.321
L.decora	YB	0.286131	25.476	99.902	0.05	66.59	148.029	11.055	10.1993	66.0056	56.3404	0.495657	60.4936	-0.18	1837	6.33966	2650.79	2.57534	190.03	173.656
L.decora	YD-1	0.348506	24.021	99.284	0.019377	63.86	96.6064	12.0053	12.7887	88.5661	61.2198	0.752969	60.0364	-0.01	1531	6.8525	2424.04	1.69253	93.47	194.336
L.decora	YD-2	0.334047	24.23	99.738	0	64.63	26.3296	11.8133	10.4353	82.7087	61.9952	0.63395	60.8139	-0.03	2017	8.33947	2247.45	1.62647	129.8	196.827
L.decora	YJ	0.289913	23.49	102.011	0.05	59.97	33.7989	10.0617	12.4493	85.1037	45.3443	0.540362	65.6607	-0.08	1497	7.45981	2788.38	5.80563	150.76	172.626
L.decora	YL	0.322671	25.675	99.065	0	54.86	201.071	10.5863	8.06333	65.1966	67.4904	0.489593	60.1119	0.04	2167	5.2671	2272.76	5.42464	140.77	196.779
L.tongolensis	Dabaoshan	0.407213	27.27	99.65	0	57.11	16.2228	10.3697	5.56733	60.0226	75.7746	0.424319	61.331	-0.11	2413	9.21963	2747.89	2.74881	188.47	168.303
L.tongolensis	Gezan	0.333926	28.26	99.55	0	46.54	49.8961	10.2127	-1.26533	71.2514	79.9986	0.341381	62.061	-0.25	3155	4.25009	2866.19	4.24494	220.12	169.324
L.tongolensis	Linchang	0.347024	27.76	101.33	0	66.39	353.351	11.6613	2.034	88.6247	68.0615	0.564943	62.9901	-0.07	3104	5.59847	2708.06	5.64127	238.48	155.328
L.tongolensis	Nixi	0.349353	28.03	99.25	0	54.48	224.161	9.95867	0.818667	67.5588	69.1056	0.335302	61.3682	-0.15	2826	11	2846.3	1.83333	247.45	167.558
L.tongolensis	Qianhushan	0.384109	27.41	99.83	0	63.16	52.9653	10.376	-3.044	66.8745	83.4747	0.42437	61.6905	0.03	3755	10.2528	2304.89	3.59498	79.92	171.233
L.tongolensis	Shikashan	0.335026	27.5	99.41	0	53.78	325.57	9.711	1.774	61.6764	72.0207	0.378782	61.2535	-0.06	2959	9	2607.03	3.11459	182.09	168.055
L.tongolensis	Xiaohengshan	0.347045	28.49	99.78	0	61.2	77.2359	10.7147	-5.736	79.15	94.7141	0.36411	62.5831	-0.12	4129	4.25198	2561.18	1.20245	203.15	170.049
L.tongolensis	Xiaoxueshan	0.321313	28.8	99.59	0	61.67	51.7968	11.9653	-6.66533	83.9707	79.255	0.354341	62.5615	-0.14	4314	4.52698	2615.91	2.75418	124.46	164.414
L.vellerea	EY	0.4017	26.7833	100.2	0	72.58	64.5632	10.953	3.33067	66.266	88.1234	0.53853	61.716	-0.01	3129	5.68149	2406.94	2.75551	72.87	167.458
L.vellerea	GZ	0.337306	28.05	100.25	0	70.8	58.7075	11.0897	1.41933	77.6149	153.281	0.393279	63.2005	-0.24	3046	2	2852.22	6.2381	236.77	182.005
L.vellerea	HS	0.33967	28.2	99.2833	0	39.84	42.5559	9.617	-1.49	69.3013	75.4035	0.323213	61.571	-0.19	3280	3.68149	2751.35	7.64264	194.6	169.354
L.vellerea	LGH	0.337188	28.0333	101.2	0	70.08	118.182	11.618	3.12533	89.4695	67.9334	0.528914	63.1701	-0.17	2912	11.0002	2900.67	2.33287	163.35	158.888
L.vellerea	LSZ	0.334087	26.6333	100.383	0	62.71	136.912	10.8443	11.0073	59.6208	72.5791	0.545923	61.5806	-0.29	1629	6.39482	3070.22	1.71804	253.35	160.739
L.vellerea	LT	0.435955	27.05	100.367	0	64.76	111.871	11.5077	2.174	68.7531	92.7209	0.519801	62.1538	-0.04	3202	5.36669	2459.56	2.33004	94.05	168.311
L.vellerea	SML	0.359293	28.2167	101.333	0	56.41	101.603	11.0883	-2.82133	89.2461	63.9624	0.527649	63.445	0.14	4001	4.32775	2419.07	8.29862	217.16	159.307
L.vellerea	SYX	0.299229	27.6667	101.867	0	65.85	150.682	11.051	6.34067	94.8144	67.7468	0.590031	63.3505	-0.1	2500	7.25097	2961.55	3.81497	226.21	151.192
L.vellerea	SYY	0.314399	28.15	101.367	0	67.42	74.0437	11.01	2.804	91.8167	64.7187	0.537092	63.4103	-0.12	3042	4.61611	2842.27	6.65678	264.86	158.525
L.vellerea	TC	0.338366	28.0333	99.0333	0	47.53	273.729	9.634	-6.82267	66.1714	82.0527	0.373274	61.289	0.05	4265	10.3122	2296.54	2.12068	140.95	168.351
L.vellerea	YSP	0.384152	27.6333	100.417	0	68.02	222.655	11.5733	9.238	73.4211	93.4365	0.444655	62.6346	-0.29	1869	24	3235.93	1.71403	223.68	171.061
L.vellerea	YXG	0.391422	27.7333	100.3	0	66.79	104.858	11.1753	9.38133	72.6319	96.7667	0.417219	62.6149	-0.3	1804	4.42472	3284.93	2.82339	233.5	173.735
N.insignis	BC	0.30298	25.8353	100.6	0.102064	66	262.146	12.3397	12.5267	71.0017	48.8597	0.507252	61.014	-0.34	1481	6.8525	3035.54	4.44413	36.37	157.297
N.insignis	DY	0.385287	25.85	101.1	0	71.99	76.4506	11.8333	11.2353	80.0603	41.7796	0.43474	61.3544	-0.35	1712	8.33996	2979.45	1.31422	69.07	155.697
N.insignis	HP	0.3493	26.583	101.35	1.4272	74.23	16.5267	11.9967	13.8613	86.8668	48.5317	0.538994	61.6282	-0.43	1179	17	3413.65	0.776348	65.09	143.945
N.insignis	HTX	0.462006	27.317	100.133	0	65.17	89.9693	10.02	-1.74	69.7471	100.295	0.470983	62.2635	0.08	3867	5.34691	2254.12	10.0506	271.47	174.079
N.insignis	LJ	0.41831	26.995	100.435	0	66.58	83.9874	11.017	9.49067	63.5331	84.981	0.531732	62.0301	-0.26	1915	6.03906	3001.3	2.67141	265.63	164.346
N.insignis	NL	0.367641	27.35	100.85	0	71.87	113.095	12.0593	6.40267	77.0984	73.3766	0.533099	62.3442	-0.2	2473	6.62955	2898.72	1.43403	117.76	156.921
N.insignis	PZH	0.322283	26.4	101.767	0	76.37	350.946	11.4077	13.0553	93.7358	43.7719	0.521529	62.1064	-0.39	1411	11.2527	3289.35	0.833157	107.35	138.78
N.insignis	YANS	0.302835	23.6033	104.311	0.307407	45.38	80.024	9.30533	9.406	85.975	50.3327	0.58112	73.4599	-0.06	1597	7.33947	2815.12	0.907255	24.53	163.442
N.insignis	YM	0.304936	25.767	101.833	0.0377381	56.38	91.7354	12.557	15.4907	96.2721	30.3412	0.368973	62.0053	-0.56	1156	13.31	3326.35	0.820394	45.68	145.302
N.insignis	YS	0.357291	26.567	100.8	0	70.43	335.325	11.413	9.10733	72.1998	57.0626	0.542203	61.4926	-0.22	2150	8.72822	2854.36	0.309259	117.72	150.552
P.glaciale	LJ	0.449144	27.17	100.2	0	59.21	5.18853	9.80567	-4.78267	70.4054	101.463	0.492746	62.2442	0.18	4213	7.05542	2105.92	5.71997	278.8	173.613
P.glaciale	SK	0.384911	27.79	99.59	0	58.66	81.489	10.1567	-4.93867	68.0727	83.5565	0.366968	61.7699	0.02	4012	3.25413	2334.27	4.15335	102.55	173.159
P.glaciale	BM	0.36947	28.39	99.02	0	49.93	296.509	11.1017	-8.10267	73.1287	79.6091	0.316885	61.6051	0.03	4532	3.25866	2333.76	0.545409	141.32	167.882
P.glaciale	DQ	0.304599	28.54	99.13	0	44.41	93.4762	10.3	-0.413333	73.1348	69.3173	0.31113	61.7024	-0.26	3163	3.25187	2953.33	9.20397	261.39	163.806
P.glaciale	ZD	0.350331	28.57	99.81	0	62.14	192.751	11.2753	-6.398	80.8685	119.808	0.3703	62.7661	-0.11	4207	4.31868	2561.06	2.16048	165.72	172.171
Q.kerrii	Longling1	0.342082	24.31	99.01	0.0549599	64.65	109.322	11.678	14.2513	92.6302	66.0002	0.800649	59.8235	-0.03	1075	6.89463	2657.97	2.67456	113.06	198.686
Q.kerrii	Zhenkang2	0.315933	23.87	98.89	0	60.91	156.048	11.7923	13.7053	90.9763	63.6165	0.840021	59.6043	0.06	1421	9	2434.04	0.593174	115.44	187.949
Q.kerrii	Gengma4	0.335985	23.66	99.28	0	66.69	320.322	12.078	15.96	93.9144	62.5753	0.761343	60.0584	-0.06	883	8.72833	2871.15	3.41978	85.56	192.692
Q.kerrii	Yongde5	0.339618	23.85	99.48	0	65.76	159.144	12.308	14.8147	90.2269	61.7514	0.71448	60.4018	-0.06	1288	7.25342	2591.13	6.40488	147.09	194.383
Q.kerrii	Lincang6	0.331801	24.11	99.81	0	69.52	148.736	12.2853	14.9013	90.3932	60.1987	0.631403	60.9149	-0.18	1045	10	2769.5	3.01824	117.93	193.426
Q.kerrii	Lincang7	0.331652	24.1	100.07	0	69.82	65.2542	12.1543	13.6867	88.8288	54.435	0.604318	61.1555	-0.17	1364	7.26826	2580.51	0.982406	121.39	182.816
Q.kerrii	Cangyuan8	0.332754	23.36	99.34	0	61.2	35.4339	12.19	13.9487	88.895	60.3554	0.750657	60.231	0.03	1473	6.31221	2489.31	2.02777	166.18	189.016
Q.kerrii	Lincang9	0.336632	23.82	100.26	0	68.09	119.14	11.598	13.6	87.584	53.0573	0.613188	61.5939	-0.12	1446	8.72931	2557.85	4.58338	152.45	183.005
Q.kerrii	Lincang10	0.401538	23.66	100.32	0	68.13	86.2708	11.55	14.3247	89.3921	54.6989	0.642547	61.7515	-0.14	1207	6.41854	2726.09	0.186952	67.25	186.95
Q.kerrii	Lincang11	0.334655	23.53	100.16	0	66.59	79.1608	11.3863	14.132	89.2359	57.4663	0.678804	61.5753	-0.09	1255	6.46348	2686.91	1.91077	184.18	191.054
Q.kerrii	Shuangjiang12	0.333503	23.34	100.03	0	64.17	116.923	11.8197	13.628	88.2972	59.5757	0.714603	61.437	-0.01	1447	7.85549	2579.34	5.19036	105.58	194.46
Q.kerrii	Ximeng13	0.33698	22.81	99.61	0	63.21	150.464	11.917	15.0533	86.8007	66.3465	0.817846	60.4334	-0.04	1058	10	2814.95	1.30376	104.96	201.237
Q.kerrii	Lancang14	0.363785	22.94	100.14	0	63.11	232.529	11.9587	14.8347	88.6796	62.1116	0.794003	61.535	-0.02	1128	7.33971	2831.74	1.30316	109.55	204.677
Q.kerrii	Pu'er15	0.34144	23	100.53	0	62.07	45.751	11.155	13.86	87.8923	59.5928	0.778679	62.1424	0	1355	6.29912	2727.14	1.49093	108.08	203.041
Q.kerrii	Ximeng16	0.35807	22.35	99.59	0.128784	62.81	117.93	12.5007	15.3953	84.5249	62.7599	0.813892	59.8653	-0.06	1050	5.26688	2760.69	0.256543	45.49	205.005
Q.kerrii	Lancang17	0.338695	22.66	100.18	0	61.94	120.287	11.964	15.2433	88.1146	62.0621	0.812929	61.3699	-0.01	1085	9	2866.15	3.39026	168.91	210.756
Q.kerrii	Lancang18	0.381864	22.6	100.23	0	60.68	26.5186	11.876	14.6067	87.7793	61.3089	0.804725	61.3929	0.03	1182	6.62957	2805.84	4.27472	124.23	211.378
Q.kerrii	Simao19	0.334657	22.68	100.79	0	60.22	12.615	10.9963	14.394	86.3729	56.8108	0.78963	62.4006	0.01	1204	5.75751	2804.21	1.14472	70.25	208.773
Q.kerrii	Lincang20	0.361517	23.62	100.32	0	68.31	87.372	11.623	14.6553	89.7872	55.2401	0.652841	61.7752	-0.15	1086	6.76359	2814.19	0.0851093	98.86	187.951
Q.kerrii	Jingdong21	0.302126	24.54	100.83	0	66.15	251.781	11.689	13.7587	84.338	44.2542	0.478866	61.5477	-0.32	1301	11	2858.7	0.589945	74.29	167.911
Q.kerrii	Pu'er22	0.302264	24.45	100.9	0	65.26	228.852	11.6047	13.6433	84.1717	44.0608	0.476957	61.7443	-0.3	1391	15	2796.7	1.57804	88.97	168.15
Q.kerrii	Pu'er23	0.305023	24.71	101.25	0	73.84	143.119	11.0533	10.9127	81.8159	41.2287	0.45306	61.5699	-0.26	1833	8.27498	2680.28	1.67807	118.22	160.798
Q.kerrii	Jingdong24	0.317065	24.23	101.16	0	57.07	184.843	11.3513	13.5787	85.7044	43.4102	0.462387	62.4149	-0.3	1360	9.72822	2853.57	0.363908	75.39	170.611
Q.kerrii	Zhenhuan25	0.391483	24.06	101.21	0.0263645	58.28	216.334	11.4307	14.6113	86.5108	42.8518	0.464278	62.7383	-0.33	1087	5.68149	2994.15	0.960895	83.31	173.898
Q.kerrii	Xinping26	0.300926	24.03	101.85	0.0730793	55.49	245.326	10.637	12.2687	84.4737	35.4589	0.417963	64.1761	-0.27	1487	6.27997	2895.36	1.46713	131.28	162.771
Q.kerrii	Eshan27	0.264698	24.18	102.15	0	54.89	141.17	10.4807	11.114	82.747	37.9753	0.433161	64.3541	-0.26	1697	5.27992	2887.37	2.23218	96.11	159.641
Q.kerrii	Jiangcheng28	0.299274	23.02	102.02	0	64.13	12.131	10.1597	12.9753	86.1323	68.5844	0.875181	66.2463	0.14	1407	8.33947	2685.69	2.02004	138.31	180.736
Q.kerrii	Jiangcheng29	0.333124	22.65	101.87	0	55.07	167.446	10.4813	13.768	81.1728	82.6061	1.11307	65.7628	0.32	1248	6.52703	2628.21	1.22091	54.09	187.009
Q.schottkyana	HS	0.322882	24.28	101.3	0	59.36	45.1548	9.869	5.79867	79.5552	41.9916	0.447996	62.6406	0.13	2780	5.26247	2138.19	2.17395	98.77	168.423
Q.schottkyana	HTX	0.443078	27.25	100	0	61.95	87.1251	10.5343	1.36733	64.7501	89.9027	0.458831	61.8967	-0.06	3216	7.00066	2485.84	6.34699	167.79	171.643
Q.schottkyana	JD	0.302126	24.54	100.83	0	66.15	251.781	11.689	13.7587	84.338	44.2542	0.478866	61.5477	-0.32	1301	11	2858.7	0.589945	74.29	167.911
Q.schottkyana	JJ	0.389617	24.07	101.19	0	70.86	85.9796	11.0143	13.652	85.4602	43.2031	0.470002	62.6671	-0.26	1366	5.36644	2836.98	2.91543	106.76	173.919
Q.schottkyana	JZS	0.304362	25.95	100.39	0	72.46	113.666	10.9063	8.992	65.7402	51.1913	0.520754	60.9308	-0.18	2075	7	2771.08	4.86738	154.82	159.951
Q.schottkyana	LF	0.294618	25.14	102.04	0.0170151	70.12	134.776	11.0863	10.4547	85.3002	42.3746	0.451484	62.2022	-0.34	1750	15.3187	2830.98	0.64313	82.4	151.924
Q.schottkyana	MB	0.35524	24.12	99.06	0.019933	61.59	186.409	11.782	12.0527	88.1398	64.6253	0.806872	59.8285	0.04	1638	5.25023	2336.1	0.807936	112.63	194.71
Q.schottkyana	PLS	0.268826	24.7	102.77	0.032536	65.51	295.16	11.065	8.59533	83.1552	49.3504	0.511133	63.853	-0.14	2040	12	2639.26	1.7603	46.74	155.38
Q.schottkyana	SB	0.279498	24.68	102.08	0.0094625	68.14	67.0916	10.6507	8.08333	83.2302	43.2081	0.470246	62.7768	-0.13	2232	7.69354	2536.77	0.919017	64.86	155.914
Q.schottkyana	SD	0.339682	26.28	99.36	0	59.69	110.041	10.9347	6.17267	58.5127	84.4767	0.446447	60.5163	0.05	2589	5.52698	2331.17	3.61571	128.98	180.028
Q.schottkyana	SM	0.342396	23	100.5	0	61.37	78.5284	11.208	13.6233	88.5745	59.8066	0.778671	62.0852	0.03	1443	6.29717	2671.13	0.852881	50.24	203.06
Q.schottkyana	XBS	0.2996	26.47	99.49	0	60.03	259.656	10.608	2.18533	60.8426	96.7979	0.457935	60.8561	0.11	3247	9	2168.92	4.98541	205.94	177.564
Q.schottkyana	XZ	0.293879	25.82	100.37	0	71.31	77.9162	11.95	9.60733	66.7644	52.3495	0.518989	60.9118	-0.18	2051	15.2501	2770.18	1.44094	101.22	162.636
Q.schottkyana	YB	0.286522	25.48	99.95	0.0425845	66.68	130.626	11.0817	10.672	66.8986	55.7989	0.497716	60.5219	-0.21	1729	13.0041	2711.86	2.84069	173.5	172.955
Q.schottkyana	YL	0.309535	25.86	99.31	0	59.16	88.5374	10.164	6.44867	61.7192	70.9628	0.472029	60.3701	0.06	2565	5.28177	2228.15	5.00774	166.43	187.782
Q.schottkyana	YQ	0.364192	25.43	99.56	0.1	63.59	254.162	11.6443	10.2627	66.0616	56.1584	0.479068	60.3045	-0.18	1787	11	2571.46	2.36362	65.09	182.091
Q.schottkyana	ZK	0.314414	23.91	98.89	0	62.22	14.818	11.8677	13.788	91.9853	64.395	0.842198	59.6169	0.04	1299	5.75751	2512.42	0.633259	135.8	189.148
Q.schottkyana	ZX	0.376373	27.57	99.77	0	59.55	69.6699	11.7013	-0.971333	65.5842	87.9178	0.400204	61.8168	-0.09	3328	3.85252	2534.25	2.21101	70.84	173.678
R.praelucens	ALPG	0.411076	27.8969	99.6394	0	59.52	119.329	11.5683	-1.40733	67.6363	85.154	0.363639	61.9279	-0.15	3337	3.8525	2645.9	1.88606	59.9	172.922
R.praelucens	BHGL	0.392735	27.5434	99.8083	0	60.69	232.141	12.134	-0.595333	65.3946	89.1155	0.403587	61.8792	-0.1	3301	12	2545.1	1.57967	64.86	173.793
R.praelucens	BNG	0.399588	27.5551	99.8053	0	60.69	232.141	12.134	-0.595333	65.3946	89.1155	0.403587	61.8792	-0.1	3301	12	2545.1	1.57967	64.86	173.793
R.praelucens	CDXYT	0.405911	27.5564	99.7969	0	60.69	232.141	12.134	-0.595333	65.3946	89.1155	0.403587	61.8792	-0.1	3301	12	2545.1	1.57967	64.86	173.793
R.praelucens	DRG	0.360508	27.594	99.765	0	60.29	239.289	12.1607	-0.706667	65.9272	89.5375	0.395199	61.8675	-0.1	3304	3.52698	2539.83	0.506605	63.95	174.385
R.praelucens	ForTech	0.39399	27.5488	99.8186	0	60.69	232.141	12.134	-0.595333	65.3946	89.1155	0.403587	61.8792	-0.1	3301	12	2545.1	1.57967	64.86	173.793
R.praelucens	GZ	0.41683	27.6038	99.7608	0	60.29	239.289	12.1607	-0.706667	65.9272	89.5375	0.395199	61.8675	-0.1	3304	3.52698	2539.83	0.506605	63.95	174.385
R.praelucens	HP	0.401111	27.539	99.8083	0	61.46	73.5741	12.311	0.002	64.9591	87.7053	0.408783	61.832	-0.11	3194	4.68153	2563.39	0.525035	41.17	173.153
R.praelucens	HPR	0.406227	27.5311	99.815	0	61.46	73.5741	12.311	0.002	64.9591	87.7053	0.408783	61.832	-0.11	3194	4.68153	2563.39	0.525035	41.17	173.153
R.praelucens	Jgong	0.360857	27.4959	99.8672	0	61.15	223.698	11.8727	-0.314	65.5171	87.9119	0.417744	61.8542	-0.09	3285	5.72822	2518.8	0.391926	62.02	172.762
R.praelucens	JR	0.35532	27.5862	99.7672	0	60.29	239.289	12.1607	-0.706667	65.9272	89.5375	0.395199	61.8675	-0.1	3304	3.52698	2539.83	0.506605	63.95	174.385
R.praelucens	KG	0.362425	27.5077	99.8556	0	60.24	231.032	12.047	-0.708667	65.9993	89.1125	0.412357	61.8979	-0.07	3389	8	2480.48	2.0832	97.37	173.335
R.praelucens	NNK	0.401746	27.5102	99.81	0	61.46	73.5741	12.311	0.002	64.9591	87.7053	0.408783	61.832	-0.11	3194	4.68153	2563.39	0.525035	41.17	173.153
R.praelucens	NS	0.398765	27.6064	99.7497	0	59.35	66.6195	11.6513	-1.24533	65.52	87.9437	0.39224	61.8062	-0.1	3340	3.25866	2533.22	2.87213	68.46	173.992
R.praelucens	RST	0.396145	27.5096	99.8431	0	60.24	231.032	12.047	-0.708667	65.9993	89.1125	0.412357	61.8979	-0.07	3389	8	2480.48	2.0832	97.37	173.335
R.praelucens	SH	0.421858	27.5189	99.8167	0	61.46	73.5741	12.311	0.002	64.9591	87.7053	0.408783	61.832	-0.11	3194	4.68153	2563.39	0.525035	41.17	173.153
R.praelucens	TMG	0.375574	27.6108	99.7381	0	59.35	66.6195	11.6513	-1.24533	65.52	87.9437	0.39224	61.8062	-0.1	3340	3.25866	2533.22	2.87213	68.46	173.992
R.praelucens	TP	0.363712	27.5215	99.8494	0	60.24	231.032	12.047	-0.708667	65.9993	89.1125	0.412357	61.8979	-0.07	3389	8	2480.48	2.0832	97.37	173.335
R.praelucens	XZDL	0.356978	27.5758	99.7967	0	60.69	232.141	12.134	-0.595333	65.3946	89.1155	0.403587	61.8792	-0.1	3301	12	2545.1	1.57967	64.86	173.793
R.praelucens	ZBL	0.399649	27.5652	99.7886	0	59.55	69.6699	11.7013	-0.971333	65.5842	87.9178	0.400204	61.8168	-0.09	3328	3.85252	2534.25	2.21101	70.84	173.678
R.praelucens	ZGMP	0.365335	27.6103	99.7331	0	59.35	66.6195	11.6513	-1.24533	65.52	87.9437	0.39224	61.8062	-0.1	3340	3.25866	2533.22	2.87213	68.46	173.992
R.soulieana	CYc	0.343811	28.62	97.49	0	44.82	331.879	10.2423	-6.54867	76.0479	340.44	1.28417	59.9548	-0.04	4270	5	2532.02	7.81849	201.11	165.725
R.soulieana	CYgy	0.328466	28.9275	97.4306	0	53.09	117.752	10.5233	-2.348	81.4103	237.642	0.855345	60.0694	-0.11	3323	5	3016.92	1.43199	336.83	163.544
R.soulieana	DC	0.344695	28.9001	100.282	0	61.85	73.6977	13.4533	-7.37933	91.2201	376.293	0.420482	64.0134	0.04	4548	5.27326	2526.87	1.75812	89.98	193.425
R.soulieana	DQfls	0.373006	28.4883	98.8336	0	37.55	242.276	10.701	-1.584	69.7113	84.3062	0.311854	61.5739	-0.2	3415	7	2783.46	6.65762	265.75	168.454
R.soulieana	DQyl	0.35826	28.3174	98.8997	0	50.39	262.062	10.492	0.311333	71.7939	86.7101	0.324062	61.5406	-0.15	2889	3.52698	2928.31	10.3376	257.41	170.039
R.soulieana	DR	0.343667	29.0716	99.3822	0	59.43	143.902	12.4487	-1.188	84.4592	63.6832	0.330421	62.3185	-0.43	3296	3.26826	3203.3	2.94433	127.02	158.016
R.soulieana	JD	0.381025	27.9513	99.4167	0	57.35	258.116	10.1327	1.602	67.2029	73.8759	0.348391	61.6073	-0.16	2801	4.62955	2830.13	4.50184	328.21	169.38
R.soulieana	LJwh	0.435977	26.9535	100.188	0.130577	67.46	135.512	11.3583	5.076	64.5987	93.4592	0.520216	61.9273	-0.1	2768	5.31278	2597.67	4.19515	101.38	169.92
R.soulieana	LJxz	0.359255	27.2056	99.4439	0	62.11	90.2742	10.732	2.59733	60.4018	81.8016	0.413805	61.1346	-0.01	2981	5.41508	2477.58	2.63769	113.3	169.032
R.soulieana	MKhls	0.375719	29.1858	98.6314	0	54	243.19	11.429	-2.304	80.904	76.0789	0.285246	61.6482	-0.39	3448	13	3167.96	5.02961	233.65	163.98
R.soulieana	MKrm	0.361668	29.7003	98.4044	0	47.07	201.33	13.125	-2.376	87.6437	51.7456	0.276291	61.3089	-0.47	3478	4.31868	3399.43	3.50635	186.03	152.021
R.soulieana	MLc	0.340032	27.9354	101.291	0.1	70.9	206.615	12.0497	6.05133	90.8328	66.4744	0.549078	63.1143	-0.22	2471	5.63156	3074.18	2.30972	180.67	156.762
R.soulieana	MLmdl	0.342247	28.5937	101.222	0	71.28	257.21	12.0503	4.65733	95.9695	78.0526	0.502548	64.0226	-0.28	2562	5.51382	3226.75	4.33261	285.86	167.876
R.soulieana	NL	0.364521	27.4776	100.771	0	70.62	110.716	12.201	4.35467	78.1326	77.6557	0.505606	62.5216	-0.16	2799	6.62955	2785.09	2.83277	118.31	160.622
R.soulieana	XCrw	0.341123	28.7447	99.8483	0	54.37	318.906	12.0247	-2.47133	85.0375	161.737	0.380029	63.0207	-0.31	3590	4.8525	2918.39	6.14322	214.7	174.976
R.soulieana	XCsg	0.341274	29.1285	99.9128	0	59.69	128.496	11.6333	-3.068	91.3417	148.593	0.396867	63.3518	-0.39	3513	10	3166.94	1.57174	198.16	170.479
R.soulieana	XCxs	0.337004	28.8597	99.8319	0	58.03	110.079	12.1317	-0.798667	85.447	129.572	0.380604	63.0056	-0.39	3209	3.28561	3157.04	5.33316	185.5	170.994
R.soulieana	YB	0.429225	28.3908	98.7928	0	35.56	71.4361	9.22733	-2.00067	67.8433	87.8682	0.318771	61.5383	-0.18	3454	2.36644	2764.65	9.23996	272.99	169.721
R.soulieana	YY	0.333648	27.5143	101.692	0	69.32	230.391	11.875	2.14067	89.0504	67.5932	0.598093	62.9779	0.05	3206	7.25046	2561.81	2.89021	143.75	152.194
R.soulieana	ZD	0.372261	28.0205	99.7172	0	61.28	45.652	11.234	-2.46467	70.0213	86.9478	0.363415	62.1442	-0.16	3507	3.39648	2625.21	0.931247	55.29	172.581
S.davidii	Anning	0.284279	24.96	102.45	7.69893	63.3	174.097	11.019	8.96133	83.2481	47.6439	0.496715	62.7557	-0.2	1948	16.8084	2655.47	1.28073	80.58	150.858
S.davidii	Batang	0.371022	29.44	99.06	0	51.18	271.749	12.4517	1.046	89.4562	59.8127	0.296977	62.0009	-0.51	2768	4.33947	3712.76	2.67205	251.33	156.636
S.davidii	Benzilan	0.331577	28.26	99.27	0	58.6	185.557	11.0703	2.79133	73.3258	76.96	0.319169	61.6429	-0.21	2679	5.62955	3035.33	0.757111	243.5	169.406
S.davidii	Chuxiong	0.312986	25.32	101.55	0.0714115	71.37	197.298	12.091	10.568	84.6744	38.54	0.416936	61.866	-0.34	1816	10.3395	2834.59	0.11487	19.48	155.08
S.davidii	Deqin	0.38686	28.41	98.9	0	51.89	276.53	10.585	-0.294	71.783	84.5645	0.318017	61.565	-0.18	2952	11	2970.04	9.46568	253.92	168.985
S.davidii	Derong	0.296752	28.63	99.29	0	49.16	100.103	10.8553	-0.0233335	77.9082	59.3423	0.311715	61.8466	-0.31	3033	4.52698	3076.15	4.06297	304.42	159.176
S.davidii	Heqing	0.315684	26.08	100.39	0	62.65	305.104	12.079	12.0227	64.8916	50.5954	0.524813	60.9317	-0.29	1592	6.00025	3002.98	1.08791	128.41	158.039
S.davidii	Jinping	0.321449	23.46	104.7	0	53.95	343.165	8.58433	10.2067	87.1766	60.8612	0.75389	74.3404	0	1352	7.8525	2901.74	0.317622	112.29	164.389
S.davidii	Mangkang	0.347439	29.57	98.3	0	56.53	95.011	11.8337	-2.55467	85.5382	60.1937	0.277998	61.2794	-0.42	3581	4.52698	3272.18	7.34693	258.04	155.46
S.davidii	Mengzi	0.298368	23.3743	103.465	0.05	50.12	263.935	9.462	10.1627	86.0216	51.3556	0.572616	71.7886	-0.06	1660	18	2763.02	2.46589	57.92	155.521
S.davidii	Nixi	0.383658	28.02	99.5	0	59.9	258.879	11.222	0.992667	68.1794	76.9633	0.346766	61.7435	-0.2	2907	3.8525	2845.94	2.29687	170.19	169.919
S.davidii	Wuding	0.271923	25.54	102.42	0.035806	69.12	20.0174	11.5767	9.776	86.4629	45.0689	0.44809	62.7286	-0.28	1851	17	2786.65	0.332302	57.21	150.057
S.davidii	Xiangcheng	0.332256	28.87	99.83	0	58.03	110.079	12.1317	-0.798667	85.447	129.572	0.380604	63.0056	-0.39	3209	3.28561	3157.04	5.33316	185.5	170.994
S.davidii	Yanmen	0.359333	28.1	98.92	0	50.07	262.631	10.4017	2.20933	71.0205	87.1761	0.366241	61.357	-0.08	2582	5.72822	2931.04	7.34691	248.47	169.418
S.davidii	Zhubalong	0.370941	29.75	99	0	54.99	117.565	12.863	-0.864667	90.9132	55.6952	0.287393	61.8511	-0.55	3216	4.28561	3638.22	3.37805	264.23	153.022
T.florinii	BM	0.332147	28.27	99.17	0	40.34	74.0159	9.60533	-1.182	69.7369	78.6911	0.319259	61.5981	-0.21	3123	11	2849.34	7.85243	226.62	169.616
T.florinii	CX	0.339434	26.18	99.57	0	62.4	273.971	11.1077	4.17333	61.2452	79.7337	0.476587	60.6969	0.08	2996	5.31868	2207.09	5.00171	106.42	177.982
T.florinii	DQ	0.362497	28.2	98.8	0	48.79	71.8238	9.599	1.44333	70.4948	91.9448	0.352942	61.4233	-0.1	2776	3.25267	2910.75	6.6989	282.31	170.51
T.florinii	EY	0.333356	26.43	100.07	0	67.05	136.414	11.3033	2.17533	65.6828	73.9516	0.523154	61.1803	0.09	3366	6.31868	2199.04	0.885228	119.2	166.564
T.florinii	HB	0.461836	27.38	100.1	0	61.61	57.4652	10.717	0.0913334	69.3942	97.7263	0.453394	62.2253	-0.04	3450	3.41747	2444.05	7.56573	184.46	173.909
T.florinii	KPG	0.360447	27.63	98.96	0	52.61	83.1511	9.4	4.11	65.4733	84.5065	0.458929	60.9	0.03	2468	5.25267	2752.27	7.76469	222.43	166.369
T.florinii	LD	0.361694	27.14	99.53	0	64.33	351.498	10.4703	2.24067	61.0289	84.1692	0.425042	61.1998	-0.01	3072	5.41508	2445.66	0.434598	75.9	169.771
T.florinii	LG	0.354083	27.65	100.82	0	69.16	29.9267	11.0187	1.83933	79.7128	80.5066	0.489087	62.7685	-0.12	3147	9	2679.8	3.63444	136.06	163.398
T.florinii	LH	0.317305	26.75	99.33	0	58.07	107.182	10.256	1.97667	61.0837	114.565	0.424196	60.9508	0.11	3300	5.25432	2200.25	0.449736	136.66	175.886
T.florinii	LJ	0.443873	27.02	100.15	0	71.81	256.862	11.0967	1.58133	66.8662	95.6635	0.506445	61.9724	-0.02	3242	5.67179	2412.43	4.89544	200.69	171.236
T.florinii	LJS	0.383641	26.67	99.8	0	69.6	40.6083	10.2263	4.39133	60.2695	103.841	0.501532	61.3788	-0.04	2780	5	2460.73	2.78881	109.49	175.063
T.florinii	ML	0.376243	28.14	98.8	0	42.38	27.2523	8.87833	-2.614	66.7814	92.7085	0.367518	61.3699	-0.08	3489	2.25502	2622.97	6.93551	268.52	170.169
T.florinii	WB	0.391943	27.02	99.05	0	53.82	79.6257	9.43867	2.58133	60.6645	100.574	0.456269	60.7278	0.1	2954	5.25001	2362.48	5.49113	265.18	171.559
T.florinii	YT	0.338684	27.4	99.43	0	62.41	64.8831	9.93233	1.61067	61.1477	75.2235	0.394439	61.2328	-0.04	3062	5.8525	2532.63	4.34985	128.59	168.327
T.florinii	YW	0.332945	27.11	99.29	0	56.7	46.473	9.78533	0.154667	60.8811	89.6484	0.402225	60.9787	0.09	3454	6.62955	2265.51	2.49237	190.3	170.341
T.florinii	YY	0.334367	28.07	101.19	0	69.11	192.821	11.666	1.788	89.3823	67.5988	0.525515	63.209	-0.14	3096	8.00013	2821.19	3.32275	146.87	159.25
T.wallichiana	BL	0.332895	26.55	98.98	0	51.83	268.421	9.49933	1.994	60.7852	106.632	0.439422	60.4468	0.18	3183	9.79971	2118.28	10.3262	250.61	177.521
T.wallichiana	CJ	0.317225	25.87	99.12	0	55.68	28.7063	10.3463	7.29	62.9985	72.2698	0.472575	60.1849	0.1	2479	14.0121	2193.74	2.3346	190.14	192.681
T.wallichiana	CY	0.343806	28.65	97.4	0	45.83	170.432	10.1977	-0.902	80.7588	336.756	1.32563	59.8272	0.04	3159	1.31868	2881.52	4.29284	343.01	163.785
T.wallichiana	DL	0.286265	25.67	100.05	0	63.89	255.432	10.2217	3.61467	66.4636	58.6547	0.51435	60.7339	0.09	3064	5.33335	2153.91	6.36762	237.03	169.809
T.wallichiana	DY	0.3753	26.03	101.06	0	76.29	160.67	11.411	6.95667	76.4677	43.9375	0.45988	61.3538	-0.12	2524	7.75297	2588.32	4.95118	141.41	153.394
T.wallichiana	FE	0.339243	24.46	99.98	0	60.57	89.3345	11.0107	7.38867	75.3964	52.7946	0.553682	60.7936	0.1	2713	9.36644	2043.69	1.19257	136.25	180.993
T.wallichiana	FG	0.356449	26.92	98.81	0	44.04	86.5197	9.20433	6.262	62.2526	110.221	0.506599	60.4227	0.19	2356	4	2440.26	11.0315	259.84	172.707
T.wallichiana	GS	0.360152	27.88	98.43	0	44.7	261.112	9.25967	-1.97867	65.3354	146.602	0.919833	60.461	0.06	3300	2	2535.47	3.73369	246.19	163.456
T.wallichiana	JD	0.313236	24.36	100.73	0	62.22	197.628	10.344	7.02067	78.3619	45.2004	0.49482	61.6275	0.08	2647	7.31868	2139.66	1.82103	160.61	169.397
T.wallichiana	LK	0.353771	25.98	98.72	0	48.79	102.682	9.34933	4.86	64.1695	80.1044	0.474178	59.9191	0.22	2779	5.25	2036.46	7.18719	180.53	193.916
T.wallichiana	LX	0.325603	24.24	98.67	0	66.23	219.842	10.8093	9.27333	82.2986	74.5344	0.904547	59.5153	0.19	2169	6.25021	2028.99	5.08113	183.39	199.946
T.wallichiana	MA	0.309098	22.61	103.52	0.0082684	51.5	92.0207	8.00667	7.88467	86.0146	76.1472	1.11703	72.431	0.48	2132	5.36644	2230.03	1.72229	234.61	166.784
T.wallichiana	SHL	0.311039	26.86	102.44	0	68.54	196.899	10.2473	4.33133	90.5827	59.8681	0.596683	63.5129	0.01	2705	8.25119	2728.79	1.83849	106.12	145.087
T.wallichiana	SJ	0.336506	23.37	99.9	0	67.66	220.666	10.9907	8.23867	82.9268	60.0681	0.715287	61.2176	0.23	2600	8.72826	1974.23	2.29563	132.59	194.728
T.wallichiana	XP	0.33702	24.18	101.38	0	62.38	64.7477	9.93867	7.57267	81.0766	40.7755	0.445394	62.9313	0.03	2455	5.41747	2308.94	8.87789	169.44	168.089
T.wallichiana	YD	0.343864	24.25	99.5	0	67.39	183.21	11.6343	14.0453	89.5625	60.2808	0.686821	60.3771	-0.12	1209	7.2521	2640.59	1.90165	148.65	195.425
T.wallichiana	YG	0.363697	27.71	98.57	0	45.09	71.2966	8.835	1.66	66.9769	123.158	0.85017	60.4557	0.13	2735	2	2641.42	5.04572	263.34	162.671
T.wallichiana	YJ	0.355295	25.23	97.98	0	54.88	185.332	9.77733	6.154	77.4905	83.5935	1.01217	59.0229	0.34	2540	4.25081	1879.95	2.2177	106.97	194.953
T.wallichiana	YX	0.34373	23.96	100.27	0	59.18	67.0136	10.6417	7.32133	81.4888	51.2897	0.595059	61.4595	0.13	2606	6.43682	2061.28	3.88655	144.56	178.31
*HD, Haplotype diversity

## Sheet: Table S3
Table S3: Mantel test results obtained by correlation of genetic and geographic distances among populations for each species. Statistically significant test results (P < 0.05) are shown in bold font.
Genetic divergence (Fst) ~ Geodistance	r	P
Allium wallichii	0.21	0.11
Buddleja crispa	0.15	0.31
Cyananthus delavayi	0.14	0.27
Leucomeris decora	0.3	0.04
Ligularia tongolensis	-0.09	0.57
L. vellerea	0.47	0.002
Nouelia insignis	-0.1	0.43
Polystichum glaciale	-0.57	0.88
Quercus kerrii	0.19	0.01
Q. schottkyana	0.08	0.27
Rosa praelucens	-0.17	0.85
R. soulieana	0.39	0.03
Sophora davidii	0.65	0.001
Taxus florinii	-0.17	0.85
T. wallichiana	0.19	0.102
